# Supplementary material for: Impact of Long-Term Swimming Exercise on Rat Femur Bone Quality
Source: Biomedicines. 2023 Dec 22;12(1):35. doi: 10.3390/biomedicines12010035 (PMC10813774; doi:10.3390/biomedicines12010035)
Supplement: Supplementary file 1 [file biomedicines-12-00035-s001.zip]

Archive with 1 entries (1 files):
- biomedicines-2773057-supplementary.pdf
